# Supplementary material for: Rift Valley Fever Virus Infection of Human Cells and Insect Hosts Is Promoted by Protein Kinase C Epsilon
Source: PLoS One. 2010 Nov 24;5(11):e15483. doi: 10.1371/journal.pone.0015483 (PMC2991366; doi:10.1371/journal.pone.0015483)
Supplement: Table S1 — Screen Results for inhibitors of RVFV infection. (XLSX) [file pone.0015483.s003.xlsx]

## Sheet: Sheet1
Table S1
	Robust Z N S2		Robust Z GN S2		Robust Z Nuclei S2		Robust Z N 293T		Robust Z Nuclei 293T
Drug Name	Plate a	Plate b	Plate a	Plate b	Plate a	Plate b	Plate a	Plate b	Plate a	Plate b	Cell Type	Class	Description
(±)-Pindobind	-0.515615	-0.499298	-0.434106	-0.270047	0.345068	0.525851	-4.84524	-3.8052	-2.4337	-5.09889	293T	Adrenoceptors	Analog of pinolol which contains a bromo-acetyl group capable of alkylation of beta-adrenoceptors
(S)-(+)-Camptothecin	-1.51491	-2.04441	-2.12315	-3.01851	-2.01795	-2.18251	-0.980774	-0.049232	-3.70771	-3.33767	SL2	Apoptosis	DNA topoisomerase I inhibitor
1,10-Phenanthroline monohydrate	-4.91098	-3.60368	-5.42122	-5.2313	-1.85699	-1.52425	-0.523985	-0.16942	-1.16333	-2.74919	SL2	Biochemistry	Metalloprotease inhibitor; chelates iron, zinc and other divalent metals
2-(alpha-Naphthoyl)ethyltrimethylammonium iodide	0.281711	-2.2192	-1.92293	-2.06551	-3.96309	-3.63919	-1.69549	-0.909011	-2.60798	-2.41216	SL2	Cholinergic	Selective, fluorescent inhibitor of choline acetyltransferase
2,3-Dimethoxy-1,4-naphthoquinone	0.226029	-1.14673	0.380576	-1.03143	-2.76705	-3.52992	-1.77034	-1.91623	-2.09596	-3.72768	293T	Cell Stress	Redox cycling agent used to study role of ROS (reactive oxygen species)
5-(N-Ethyl-N-isopropyl)amiloride	-2.99084	-1.88327	-2.88895	-2.08081	-0.495715	0.0846024	-6.36709	-3.33604	-2.50225	-1.52133	Both	Ion Pump	Selective blocker of Na+/H+ antiport
5-(N-Methyl-N-isobutyl)amiloride	-3.52522	-2.14369	-3.24302	-2.0306	-0.453527	0.270575	-7.40703	-3.56487	-1.8748	-0.909209	Both	Ion Pump	Potent blocker of the Na+/H+ antiport
5-(N,N-hexamethylene)amiloride	-0.335862	-1.48072	-0.374548	-1.98664	0.128323	0.482462	-5.02025	-1.82404	-0.348049	-0.197394	293T	Ion Pump	Na+/ H+ antiport inhibitor
5-azacytidine	-0.419007	-0.63024	-0.36341	-0.82946	-2.72995	-2.00226	-4.48262	-3.37983	-4.97772	-4.96875	293T	DNA Metabolism	DNA methyltransferase inhibitor
5-Fluorouracil	-3.14689	-3.09677	-3.5055	-2.67221	-2.46015	-2.52989	0.165352	0.0219658	-0.85353	-1.36846	SL2	Cell Cycle	Thymidylate synthetase inhibitor; leads to accumulation of cells in S phase
beta-Lapachone	-2.33576	-1.66896	-3.00468	-1.87827	-4.99694	-3.87054	-3.30198	-6.6676	-7.70957	-6.10494	Both	Apoptosis	Induces apoptosis in HL-60 cells; anticancer agent
Brefeldin A from Penicillium brefeldianum	-1.24444	-0.882883	-0.965941	-0.913276	-0.44298	-0.284294	-3.78523	-3.58455	-4.48483	-6.9387	293T	Cytoskeleton and ECM	Fungal metabolite that disrupts the structure and function of the Golgi apparatus
Calcimycin	-4.80575	-3.98912	-3.46361	-3.48916	-6.05405	-5.32538	-3.29097	-1.22313	-7.50263	-5.10234	SL2	Intracellular Calcium	Ca2+ ionophore used to potentiate responses to NMDA, but not quisqualate glutamate receptors
Cantharidin	-3.79889	-3.32074	-4.81431	-3.67686	-4.26104	-3.60741	-1.01415	-0.879649	-3.63495	-1.84035	SL2	Phosphorylation	Protein phosphatase 2A inhibitor
Carisoprodol	-1.32334	-0.585834	-1.7119	-0.128283	-5.15403	-4.93361	-3.60646	-3.08039	-6.8587	-10.2844	293T	Neurotransmission	Skeletal muscle relaxant
Chelerythrine chloride	0.400615	-1.83422	-2.87418	-4.08989	-3.35047	-3.1623	-5.76656	-3.09199	-6.00471	-7.4591	Both	Phosphorylation	PKC inhibitor; affects translocation of PKC from cytosol to plasma membrane
D-ribofuranosylbenzimidazole	3.5199	3.09473	3.53562	3.05113	-2.25885	-2.27374	0.509352	0.597834	-1.12754	-1.12213	SL2	Transcription	Inhibitor of RNA synthesis; chain terminator
Dequalinium dichloride	-2.94226	-1.7079	-2.77272	-1.38322	-2.2407	-1.53162	-1.34131	0.147229	1.59899	1.2193	SL2	K+ Channel	Selective blocker of apamin-sensitive K+ channels
Dihydroouabain	0.406161	-0.669429	0.18703	-0.827304	0.40755	0.0421064	-7.39154	-5.5654	-6.74569	-7.21998	293T	Ion Pump	Sodium-potassium pump inhibitor
Diphenyleneiodonium chloride	-0.176973	-0.193008	-2.42433	-3.07132	-4.0491	-4.02116	-0.989575	-4.03778	-2.03639	-4.41191	SL2	Nitric Oxide	Endothelial nitric oxide synthase inhibitor
Emetine dihydrochloride hydrate	-3.55324	-3.26397	-7.0503	-5.14466	-4.05735	-4.04572	-7.01167	-8.96172	-8.62976	-6.64796	Both	Apoptosis	Apoptosis inducer; RNA-Protein translation inhibitor
GR 127935 hydrochloride	-2.41949	-5.33147	-2.32029	-5.55995	-3.27561	-3.60805	-10.617	-7.83546	-2.59261	-1.32104	Both	Serotonin	Selective 5-HT1B/1D serotonin receptor antagonist.
IC 261	-0.478985	0.821258	-0.544057	0.799285	-0.015292	-0.26975	-1.71592	-3.12655	-2.97452	-6.40217	293T	Phosphorylation	Casein kinase-1 (CK-1delta/epsilon) inhibitor.
Idarubicin	3.75407	3.63626	1.30375	0.663673	-4.3164	-4.18783	1.08694	0.933265	-7.99323	-6.95997	SL2	DNA Metabolism	Antineoplastic
Indatraline hydrochloride	-2.88896	-1.37108	-2.60616	-1.3099	0.0376104	-0.345531	-1.7352	-1.93679	-1.05821	-1.49384	293T	Dopamine	Potent inhibitor of dopamine, norepinephrine and serotonin reuptake
Ivermectin	-0.509366	0.347971	-0.41553	0.245718	0.627132	-0.0756312	-7.34199	-2.94038	-7.17364	-0.501662	293T	Cholinergic	Positive allosteric modulator of alpha7 neuronal nicotinic acetylcholine receptor; also modulates glutamate-GABA-activated chloride channels
L-703,606 oxalate	-0.298639	-0.045752	-0.0818521	0.327517	0.431208	0.154228	-3.85246	-4.61539	0.262846	-0.130989	293T	Tachykinin	Potent and selective non-peptide NK1 tachykinin receptor antagonist
L-741,626	-0.809112	-0.725512	-0.989366	-0.82589	0.585148	0.702925	-1.81028	-1.82535	1.0548	0.24247	293T	Dopamine	Selective D2 dopamine receptor antagonist
Loperamide hydrochloride	-1.48949	-1.68326	-1.21829	-1.49978	-1.58926	-1.63126	-3.47642	-2.26122	-1.94915	0.00696752	293T	Opioid	Meperidine congener which binds to opioid receptors; Ca2+ channel antagonist
Maprotiline hydrochloride	-0.523711	-0.785606	-0.717377	-0.912345	0.852795	0.527935	-2.50387	-2.31925	0.416457	-0.013935	293T	Adrenoceptor	Selective norepinephrine reuptake inhibitor
Metaphit methanesulfonate	-0.392507	-1.54087	-0.352065	-1.65292	0.277268	-0.664368	-5.76997	-10.0962	-0.00853395	-0.253618	293T	Opioid	Competitive sigma receptor antagonist; irreversible, non-competitive antagonist at the phencyclidine site on the NMDA glutamate receptor
Metergoline	-0.121851	-0.874028	-0.234367	-0.796438	-0.983994	-0.428577	-2.39623	-2.23688	0.40963	0.323293	293T	Serotonin	5-HT1/5-HT2 Serotonin receptor antagonist; analgesic; antipyretic
Methoctramine tetrahydrochloride	-1.8471	-1.75374	-2.08026	-1.71527	-2.53389	-1.9323	-2.23944	-1.77572	-7.90756	-5.50574	Both	Cholinergic	Selective M2 muscarinic acetylcholine receptor antagonist
Methotrexate	0.142437	0.297569	0.21002	0.583438	-3.13953	-2.44127	-3.53084	-5.86145	-0.58832	-0.450617	293T	DNA Metabolism	Folic acid antagonist
Mevastatin	-4.33374	-3.08639	-4.37493	-3.07059	-1.605	-1.95158	0.948394	0.324437	-2.74964	-1.67778	SL2	Antibiotic	Antibiotic; inhibits post-translational prenylation of proteins such as Ras and geranylgeranylation of Rho
Mibefradil dihydrochloride	-1.3515	-2.29954	-1.09055	-2.3695	-0.233535	-0.983205	-3.57743	-4.55312	-3.1934	-2.54175	293T	Ca2+ Channel	T-type Ca2+ channel blocker
Minocycline hydrochloride	-0.582608	-0.0327042	-0.677688	0.0442626	-0.0358611	0.102325	-2.0981	-1.97017	0.0904599	1.3949	293T	Cell Cycle	Basement membrane protease inhibitor; inhibits endothelial cell proliferation and angiogenesis.
Mitoxantrone	-1.46178	-2.97939	-1.89156	-3.01597	-4.20799	-3.36633	-5.67592	-2.9672	-8.5203	-7.2936	Both	DNA Metabolism	DNA synthesis inhibitor
Naloxonazine dihydrochloride	-0.0780155	1.16066	-0.232661	0.964188	0.980495	0.747414	-4.71102	-8.05092	0.0102407	-0.207632	293T	Opioid	Potent mu1 opioid receptor antagonist
Ouabain	-0.204394	0.415912	-0.182687	0.359958	-1.51054	-1.38509	-5.83905	-6.16759	-8.34621	-6.73899	293T	Ion Pump	Blocks movement of the H5 and H6 transmembrane domains of Na+-K+ ATPases
Phorbol 12-myristate 13-acetate	0.814373	-0.0371106	0.598187	-0.0690787	-1.55779	-0.625951	-2.59063	-2.80644	-1.12765	-1.72169	293T	Phosphorylation	Activates protein kinase C in vivo and in vitro; strong NO promoter; promotes expression of iNOS in cultured hepatocytes;T lymphocyte activator
Podophyllotoxin	-2.8639	-9.49956	-3.12672	-4.67096	-5.13514	-4.30801	-1.7752	-3.4707	-7.97413	-6.42684	Both	Cytoskeleton and ECM	Antineoplastic glucoside; inhibitor of microtubule assembly
Protriptyline hydrochloride	-0.495531	-0.172544	-0.490635	0.00865371	0.516605	0.684451	-2.56316	-2.43531	0.444113	0.125286	293T	Adrenoceptor	Norepinephrine reuptake blocker
Quinacrine dihydrochloride	0.95547	0.187777	0.65547	-0.430876	0.289219	0.38025	-7.5148	-8.20683	-2.45436	-3.55764	293T	Neurotransmission	Monoamine oxidase (MAO) inhibitor; antimalarial
Rotenone	2.82512	-0.298381	1.27623	-2.3055	-3.84362	-3.28315	-1.88345	-1.7457	-2.95387	-6.58656	293T	Cell Stress	Inhibitor of mitochondrial electron transport
Rottlerin	0.0451907	-0.834472	-3.76181	-3.15091	-2.28782	-1.78295	-5.34583	-5.13807	-2.51257	-3.82555	Both	Phosphorylation	PKC and CaM kinase III inhibitor
S-(p-Azidophenacyl)glutathione	-2.63296	-5.61745	-5.76361	-6.54002	-3.38915	-2.16689	0.680703	0.0441968	0.53752	0.107669	SL2	Multi-Drug Resistance	Glyoxalase and glutathione S-transferase inhibitor
Salmeterol xinafoate	-0.800798	-1.44048	-0.680594	-1.64413	-0.861009	-1.15245	-2.42187	-2.07467	0.686356	-0.216689	293T	Adrenoceptor	beta2 Adrenoceptor agonist
Sanguinarine chloride	3.40211	1.4285	1.38501	-0.265528	-4.26249	-4.13075	-23.6926	-6.25348	-3.94725	-6.92538	293T	Ion Pump	Inhibitor of Mg2+ and Na+/K+-ATPase; isolated from the leaves and stems of Macleaya cordata and microcarpa
Sertraline hydrochloride	-2.46576	-1.79689	-1.7346	-1.12389	-1.8779	-1.5408	-2.94556	-1.81076	-0.564948	-2.25748	Both	Serotonin	Selective serotonin reuptake inhibitor; antidepressant
Spiperone hydrochloride	-1.37443	-0.599371	-1.319	-0.599143	0.277251	0.623351	-3.63328	-3.28086	-0.051641	1.19218	293T	Dopamine	Selective D2 dopamine receptor antagonist.
Terfenadine	-0.427734	-2.02616	-0.498146	-1.98208	0.670855	0.810551	-9.59804	-5.89813	-0.668516	-1.31983	293T	Histamine	Non-sedating H1 histamine receptor antagonist
Thapsigargin	-2.07062	-1.80428	-4.4514	-2.63022	-3.70666	-3.17395	-4.5404	-5.0704	-2.65247	-5.1635	Both	Intracellular Calcium	Potent, cell-permeable, IP3-independent intracellular calcium releaser
Thioridazine hydrochloride	-1.91261	-2.0742	-2.6338	-2.4214	-0.516605	-1.03415	-3.14971	-6.24003	-2.03841	-3.24561	Both	Dopamine	Dopamine receptor antagonist; Ca2+ channel antagonist; antipsychotic
Thiothixene hydrochloride	-0.354545	-0.956361	-0.435815	-1.14755	0.142947	-0.26065	-4.50143	-3.93098	0.0995263	0.375857	293T	Dopamine	Dopamine receptor antagonist; antipsychotic
Tyrphostin A9	3.25178	1.45306	0.811866	-1.86936	-2.82637	-2.92825	-17.887	-9.22039	-3.17921	-5.44402	293T	Phosphorylation	Selective PDGF tyrosine kinase receptor inhibitor
Tyrphostin AG 879	0.673606	0.785774	-2.00429	-2.66201	-2.5684	-2.99455	1.2048	-0.66688	-0.39435	0.240328	SL2	Phosphorylation	Tyrosine kinase nerve growth factor receptor (TrkA) inhibitor; inhibits 140 trk protooncogene and HER-2
U-73122	-1.63828	-2.37201	-3.24035	-3.52845	-2.27187	-2.64355	1.02198	-0.0339743	-2.12573	-1.67441	SL2	Lipid	Phospholipase C and A2 inhibitor that inhibits the hydrolysis of PPI to IP3, leading to a decrease in cytosolic free Ca2+
Vinblastine sulfate salt	-4.39569	-1.9008	-5.36743	-1.76427	-2.962	-2.89445	-2.85497	-3.4233	-3.82425	-7.2516	Both	Cytoskeleton and ECM	Inhibitor of microtubule assembly
Vincristine sulfate	-2.5596	-1.72967	-2.4872	-2.02808	-3.46863	-3.26885	-1.80998	-3.25311	-3.79608	-6.96163	Both	Cytoskeleton and ECM	Inhibitor of microtubule assembly
Wortmannin from Penicillium funiculosum	-1.11826	-0.618716	-2.01998	-3.54715	-2.49393	-3.02705	-0.901404	-2.20242	-2.69284	-2.70822	SL2	Phosphorylation	Potent and specific phosphatidylinositol 3-kinase (P13-K) inhibitor
